# Supplementary material for: Development of a Real-Time Fluorescence Loop-Mediated Isothermal Amplification Assay for Rapid and Quantitative Detection of Fusarium oxysporum f. sp. cubense Tropical Race 4 In Soil
Source: PLoS One. 2013 Dec 20;8(12):e82841. doi: 10.1371/journal.pone.0082841 (PMC3869718; doi:10.1371/journal.pone.0082841)
Supplement: Table S1 — Quantification of 136 soil samples by RealAmp assay and real-time PCR method, respectively. Data are the mean (±SD) of three replicates. (XLS) [file pone.0082841.s001.xls]

## Sheet: 原始数据
						RealAmp assay											real-time PCR
samples	Tt			Average	SD	DNA g-1 soil			Average	SD		Ct			Average	SD	DNA g-1 soil			Average	SD
1	33.183	33.5424	33.4768	33.4007	0.191373	0.93	0.68	0.72	0.776667	0.134288		24.6752	25.3841	24.8574	24.9722	0.368138	0.75	0.435	0.652	0.612333	0.161203
2	33.6119	33.2464	33.7859	33.5481	0.275345	0.64	0.88	0.55	0.69	0.170587		25.4267	24.6891	25.3029	25.1396	0.394964	0.421	0.742	0.463	0.542	0.174473
3	31.7155	31.4746	31.6042	31.5981	0.120568	3.34	4.12	3.68	3.71333	0.391067		22.5939	22.5782	22.8175	22.6632	0.133854	3.712	3.757	3.126	3.53167	0.352037
4	33.1229	33.6484	33.3849	33.3854	0.26275	0.98	0.62	0.78	0.793333	0.18037		24.6175	25.1344	24.6909	24.8143	0.279677	0.784	0.527	0.741	0.684	0.137655
5	31.5716	31.7718	31.6067	31.6501	0.10691	3.786	3.18	3.672	3.546	0.32205		22.8142	22.6069	22.7447	22.7219	0.105472	3.134	3.675	3.306	3.37167	0.276413
6	31.9085	31.9208	31.7342	31.8545	0.104362	2.823	2.793	3.286	2.96733	0.276381		23.2518	23.1555	22.9553	23.1209	0.151277	2.239	2.411	2.812	2.48733	0.294028
7	30.069	29.9968	30.0495	30.0384	0.0373433	14.02	14.93	14.26	14.4033	0.471628		21.1549	20.9941	20.9091	21.0194	0.124799	11.216	12.6905	13.547	12.4845	1.17907
8	0	0	0	0	0	0	0	0	0	0		0	0	0	0	0	0	0	0	0	0
9	30.3986	30.4318	30.3802	30.4036	0.0261554	10.52	10.22	10.69	10.4767	0.237978		21.5286	21.4874	21.2841	21.4334	0.130896	8.416	8.687	10.1555	9.08617	0.93593
10	30.9216	30.9268	30.9513	30.9332	0.0158281	6.67	6.64	6.5	6.60333	0.0907377		22.1216	22.0486	21.9316	22.0339	0.0958685	5.336	5.644	6.175	5.71833	0.424411
11	29.8883	29.8053	29.7828	29.8255	0.0555633	16.41	17.64	17.99	17.3467	0.829839		20.95	20.777	20.6067	20.7779	0.171641	13.128	14.994	17.0905	15.0708	1.98237
12	30.739	30.8133	30.837	30.7965	0.0511283	7.82	7.33	7.18	7.44333	0.334714		21.9146	21.9199	21.8021	21.8789	0.0665546	6.256	6.2305	6.821	6.43583	0.333808
13	29.8758	29.8702	29.9123	29.8861	0.0228649	16.59	16.67	16.07	16.4433	0.325781		20.9358	20.8507	20.7536	20.8467	0.0911659	13.272	14.1695	15.2665	14.236	0.998912
14	29.9619	29.9545	29.9486	29.955	0.00668775	15.39	15.49	15.57	15.4833	0.090185		21.0335	20.9462	20.7947	20.9248	0.120817	12.312	13.1665	14.7915	13.4233	1.25954
15	30.7763	30.7658	30.7449	30.7623	0.0159815	7.57	7.64	7.78	7.66333	0.106927		21.9569	21.866	21.6976	21.8402	0.131546	6.056	6.494	7.391	6.647	0.680524
16	29.8027	29.8237	29.8323	29.8196	0.0152188	17.68	17.36	17.23	17.4233	0.231589		20.853	20.7979	20.6629	20.7713	0.0978017	14.144	14.756	16.3685	15.0895	1.14914
17	30.2267	30.1565	30.1752	30.1862	0.0363185	12.22	12.99	12.78	12.6633	0.398037		21.3337	21.1753	21.0517	21.1869	0.141339	9.776	11.0415	12.141	10.9862	1.18347
18	0	0	0	0	0	0	0	0	0	0		0	0	0	0	0	0	0	0	0	0
19	30.0351	30.0399	29.9649	30.0133	0.0419464	14.44	14.38	15.35	14.7233	0.543538		21.1164	21.043	20.8133	20.9909	0.158156	11.552	12.223	14.5825	12.7858	1.59172
20	29.8897	29.8606	29.8911	29.8805	0.0171864	16.39	16.81	16.37	16.5233	0.248462		20.9516	20.8398	20.7295	20.8403	0.11103	13.112	14.2885	15.5515	14.3173	1.22001
21	30.0471	30.0014	29.9929	30.0138	0.0291162	14.29	14.87	14.98	14.7133	0.37072		21.13	20.9994	20.845	20.9915	0.142672	11.432	12.6395	14.231	12.7675	1.40388
22	0	0	0	0	0	0	0	0	0	0		0	0	0	0	0	0	0	0	0	0
23	29.5291	29.4649	29.5862	29.5267	0.0606881	22.44	23.73	21.35	22.5067	1.1914		20.5427	20.3911	20.3839	20.4392	0.0897017	17.952	20.1705	20.2825	19.4683	1.31438
24	30.222	30.1583	30.2257	30.202	0.037895	12.27	12.97	12.23	12.49	0.416173		21.3284	21.1773	21.109	21.2049	0.112273	9.816	11.0245	11.6185	10.8197	0.918542
25	30.742	30.7449	30.7962	30.761	0.0304985	7.8	7.78	7.44	7.67333	0.20232		21.9179	21.8424	21.7558	21.8387	0.0811385	6.24	6.613	7.068	6.64033	0.414676
26	30.8597	30.7763	30.7628	30.7996	0.0524571	7.04	7.57	7.66	7.42333	0.335012		22.0514	21.878	21.7179	21.8824	0.166789	5.632	6.4345	7.277	6.44783	0.822581
27	29.8613	29.8855	29.9807	29.9092	0.0631355	16.8	16.45	15.14	16.13	0.875043		20.9194	20.8679	20.8312	20.8729	0.0443301	13.44	13.9825	14.383	13.9352	0.473279
28	30.1269	30.1226	30.0487	30.0994	0.0439686	13.33	13.38	14.27	13.66	0.528867		21.2205	21.1368	20.9082	21.0885	0.161661	10.664	11.373	13.5565	11.8645	1.50759
29	30.1451	30.1513	30.1399	30.1454	0.00569468	13.12	13.05	13.18	13.1167	0.0650641		21.2412	21.1693	21.0116	21.1407	0.117429	10.496	11.0925	12.521	11.3698	1.0406
30	30.1548	30.1416	30.0879	30.1281	0.0354031	13.01	13.16	13.79	13.32	0.413884		21.2522	21.1583	20.9527	21.1211	0.15315	10.408	11.186	13.1005	11.5648	1.38565
31	29.5214	29.5419	29.5255	29.5296	0.0108563	22.59	22.19	22.51	22.43	0.21166		20.5341	20.4784	20.315	20.4425	0.113846	18.072	18.8615	21.3845	19.4393	1.7302
32	29.5088	30.2485	30.6088	30.122	0.560777	22.84	11.99	8.76	14.53	7.37566		20.5197	20.8593	22.5218	21.3003	1.07141	18.272	14.076	3.9235	12.0905	7.37743
33	29.685	29.7123	29.7057	29.701	0.0142321	19.59	19.13	19.24	19.32	0.240208		20.7195	20.6715	20.5193	20.6368	0.104518	15.672	16.2605	18.278	16.7368	1.36674
34	31.5887	31.5494	31.8085	31.6489	0.139632	3.73	3.86	3.08	3.55667	0.417892		22.878	22.7545	22.9036	22.8454	0.0796966	2.984	3.281	2.926	3.06367	0.190437
35	29.9582	29.9493	29.9303	29.946	0.0142568	15.44	15.56	15.82	15.6067	0.194251		21.0293	20.9403	20.774	20.9145	0.129582	12.352	13.226	15.029	13.5357	1.3651
36	30.4718	30.4637	30.5714	30.5023	0.0599567	9.87	9.94	9.05	9.62	0.494874		21.6116	21.5235	21.5009	21.5453	0.0585159	7.896	8.449	8.5975	8.31417	0.369676
37	32.9	32.5319	32.582	32.6713	0.199672	1.19	1.64	1.57	1.46667	0.242143		24.3648	23.8685	23.7805	24.0046	0.315032	0.952	1.394	1.4915	1.27917	0.287498
38	29.841	29.795	29.8204	29.8188	0.0230666	17.1	17.8	17.41	17.4367	0.350761		20.8964	20.7653	20.6494	20.7704	0.123592	13.68	15.13	16.5395	15.1165	1.4298
39	30.3888	30.3717	30.3845	30.3817	0.00893674	10.61	10.77	10.65	10.6767	0.0832666		21.5175	21.4192	21.289	21.4086	0.11464	8.488	9.1545	10.1175	9.25333	0.819234
40	31.3332	31.3836	31.3506	31.3558	0.0255749	4.66	4.46	4.59	4.57	0.101489		22.5883	22.5665	22.3844	22.5131	0.111987	3.728	3.791	4.3605	3.95983	0.348414
41	0	0	0	0	0	0	0	0	0	0		0	0	0	0	0	0	0	0	0	0
42	33.6119	33.4299	33.2464	33.4294	0.182761	0.64	0.75	0.88	0.756667	0.120139		25.3931	25.0461	24.82	25.0864	0.288651	0.432	0.564	0.671	0.555667	0.119718
43	29.7427	29.7613	29.7771	29.7603	0.0172179	18.63	18.33	18.08	18.3467	0.275379		20.7849	20.7271	20.6002	20.7041	0.0944548	14.904	15.5805	17.176	15.8868	1.16657
44	30.5278	30.4929	30.5181	30.513	0.017997	9.4	9.69	9.48	9.52333	0.149778		21.6751	21.5567	21.4404	21.5574	0.11734	7.52	8.2365	9.006	8.25417	0.743158
45	30.9926	30.8827	30.9548	30.9434	0.0558314	6.27	6.9	6.48	6.55	0.32078		22.2021	21.9986	21.9356	22.0454	0.139294	5.016	5.865	6.156	5.679	0.592323
46	30.881	30.9113	30.8995	30.8973	0.015265	6.91	6.73	6.8	6.81333	0.0907377		22.0756	22.0311	21.8729	21.9932	0.10656	5.528	5.7205	6.46	5.90283	0.492027
47	31.469	31.4096	31.3308	31.4031	0.0693604	4.14	4.36	4.67	4.39	0.266271		22.7423	22.596	22.3619	22.5667	0.191893	3.312	3.706	4.4365	3.81817	0.57058
48	29.4913	29.4839	29.4785	29.4846	0.00642468	23.19	23.34	23.45	23.3267	0.130512		20.4999	20.4127	20.2618	20.3915	0.120485	18.552	19.839	22.2775	20.2228	1.89218
49	29.9619	29.9457	29.9289	29.9455	0.0165406	15.39	15.61	15.84	15.6133	0.225019		21.0335	20.9362	20.7724	20.914	0.131977	12.312	13.2685	15.048	13.5428	1.38848
50	29.7464	29.7695	29.7237	29.7465	0.0228728	18.57	18.2	18.94	18.57	0.37		20.7891	20.7364	20.5398	20.6884	0.131401	14.856	15.47	17.993	16.1063	1.66249
51	29.6278	29.5093	29.575	29.5707	0.0593826	20.59	22.83	21.56	21.66	1.12334		20.6547	20.4414	20.3711	20.4891	0.147668	16.472	19.4055	20.482	18.7865	2.07543
52	29.6521	29.6317	29.6357	29.6398	0.0107769	20.16	20.52	20.45	20.3767	0.190875		20.6822	20.5802	20.4399	20.5674	0.121623	16.128	17.442	19.4275	17.6658	1.6611
53	30.6693	30.739	30.7245	30.7109	0.0367941	8.31	7.82	7.92	8.01667	0.258908		21.8355	21.8357	21.6744	21.7819	0.0930622	6.648	6.647	7.524	6.93967	0.506048
54	30.2456	30.209	30.2183	30.2243	0.0190535	12.02	12.41	12.31	12.2467	0.202567		21.3552	21.2347	21.1005	21.2301	0.127398	9.616	10.5485	11.6945	10.6197	1.04108
55	30.1399	30.1469	30.12	30.1356	0.0139272	13.18	13.1	13.41	13.23	0.160935		21.2353	21.1643	20.9891	21.1296	0.126704	10.544	11.135	12.7395	11.4728	1.13607
56	30.4953	30.4579	30.4953	30.4829	0.0215744	9.67	9.99	9.67	9.77667	0.184752		21.6383	21.517	21.4146	21.5233	0.111956	7.736	8.4915	9.1865	8.47133	0.72546
57	29.8981	29.8586	29.8696	29.8754	0.0204049	16.27	16.84	16.68	16.5967	0.293995		20.9612	20.8374	20.7051	20.8346	0.128042	13.016	14.314	15.846	14.392	1.41661
58	31.5028	31.2732	31.3064	31.3608	0.124062	4.02	4.91	4.77	4.56667	0.478574		22.7806	22.4414	22.3343	22.5188	0.232975	3.216	4.1735	4.5315	3.97367	0.680136
59	31.4718	31.4471	31.4335	31.4508	0.0194042	4.13	4.22	4.27	4.20667	0.070946		22.7454	22.6385	22.4784	22.6208	0.134394	3.304	3.587	4.0565	3.64917	0.380082
60	31.0036	30.8728	30.9251	30.9338	0.0658733	6.21	6.96	6.65	6.60667	0.376873		22.2146	21.9873	21.9019	22.0346	0.161639	4.968	5.916	6.3175	5.73383	0.692947
61	0	0	0	0	0	0	0	0	0	0		0	0	0	0	0	0	0	0	0	0
62	29.6962	29.7087	29.7087	29.7045	0.00721246	19.4	19.19	19.19	19.26	0.121244		20.7322	20.6674	20.5227	20.6408	0.107258	15.52	16.3115	18.2305	16.6873	1.39379
63	30.069	29.9945	30.0543	30.0393	0.0394629	14.02	14.96	14.2	14.3933	0.498932		21.1549	20.9915	20.9146	21.0203	0.12269	11.216	12.716	13.49	12.474	1.15615
64	0	0	0	0	0	0	0	0	0	0		0	0	0	0	0	0	0	0	0	0
65	30.424	30.4329	30.4008	30.4192	0.0165902	10.29	10.21	10.5	10.3333	0.149778		21.5574	21.4887	21.3075	21.4512	0.129117	8.232	8.6785	9.975	8.96183	0.905384
66	30.6127	30.5841	30.5701	30.589	0.0217038	8.73	8.95	9.06	8.91333	0.168028		21.7714	21.6601	21.4994	21.6436	0.136712	6.984	7.6075	8.607	7.73283	0.818727
67	32.9195	33.0437	33.022	32.9951	0.0663488	1.17	1.05	1.07	1.09667	0.064291		24.3869	24.4488	24.2795	24.3717	0.085663	0.936	0.8925	1.0165	0.948333	0.0629133
68	33.3849	33.1347	33.4768	33.3321	0.17705	0.78	0.97	0.72	0.823333	0.130512		24.9145	24.8357	24.7951	24.8484	0.0607548	0.624	0.663	0.684	0.657	0.0304467
69	30.5803	30.646	30.6583	30.6282	0.0419493	8.98	8.48	8.39	8.61667	0.317857		21.7346	21.7303	21.5994	21.6881	0.0768379	7.184	7.208	7.9705	7.45417	0.447319
70	30.4019	30.4052	30.3834	30.3968	0.011718	10.49	10.46	10.66	10.5367	0.107858		21.5323	21.4572	21.2878	21.4258	0.125273	8.392	8.891	10.127	9.13667	0.893208
71	30.0076	30.0014	29.9815	29.9968	0.0136304	14.79	14.87	15.13	14.93	0.177764		21.0853	20.9994	20.832	20.9722	0.128774	11.832	12.6395	14.3735	12.9483	1.29859
72	30.0193	29.9427	29.8827	29.9482	0.0684592	14.64	15.65	16.49	15.5933	0.926301		21.0985	20.9328	20.72	20.9171	0.189742	11.712	13.3025	15.6655	13.56	1.98929
73	31.6816	31.7086	31.6326	31.6743	0.0385247	3.44	3.36	3.59	3.46333	0.116762		22.9833	22.9351	22.7042	22.8742	0.149221	2.752	2.856	3.4105	3.00617	0.354003
74	30.0797	30.0731	30.083	30.0786	0.00504081	13.89	13.97	13.85	13.9033	0.061101		21.167	21.0806	20.9471	21.0649	0.110786	11.112	11.8745	13.1575	12.048	1.03373
75	31.9942	32.0253	31.9261	31.9819	0.0506956	2.62	2.55	2.78	2.65	0.117898		23.3377	23.2941	23.0369	23.2229	0.162532	2.096	2.1675	2.641	2.3015	0.296181
76	31.2274	31.1747	31.2074	31.2032	0.0265903	5.11	5.35	5.2	5.22	0.121244		22.4683	22.3297	22.222	22.34	0.123507	4.088	4.5475	4.94	4.52517	0.426439
77	32.6653	32.8715	32.7724	32.7697	0.103089	1.46	1.22	1.33	1.33667	0.120139		24.0987	24.2535	23.9964	24.1162	0.12944	1.168	1.037	1.2635	1.15617	0.113713
78	30.6972	30.6114	30.5701	30.6262	0.0648619	8.11	8.74	9.06	8.63667	0.483356		21.8672	21.691	21.4994	21.6859	0.183956	6.488	7.429	8.607	7.508	1.06171
79	30.0375	30.0367	30.0232	30.0325	0.00800653	14.41	14.42	14.59	14.4733	0.10116		21.1191	21.0393	20.8793	21.0126	0.122116	11.528	12.257	13.8605	12.5485	1.19326
80	0	0	0	0	0	0	0	0	0	0		0	0	0	0	0	0	0	0	0	0
81	29.7751	29.7255	29.7207	29.7405	0.0301418	18.11	18.91	18.99	18.67	0.486621		20.8217	20.6866	20.5363	20.6815	0.142765	14.488	16.0735	18.0405	16.2007	1.77966
82	31.5376	31.6073	31.6294	31.5915	0.0479529	3.9	3.67	3.6	3.72333	0.15695		22.82	22.8202	22.7005	22.7803	0.0690415	3.12	3.1195	3.42	3.21983	0.17335
83	29.7751	29.7695	29.7274	29.7573	0.0261062	18.11	18.2	18.88	18.3967	0.420991		20.8217	20.7364	20.5439	20.7007	0.142319	14.488	15.47	17.936	15.9647	1.77643
84	29.9073	29.8758	29.8586	29.8806	0.0247175	16.14	16.59	16.84	16.5233	0.35473		20.9716	20.8569	20.6927	20.8404	0.140181	12.912	14.1015	15.998	14.3372	1.55644
85	31.1326	31.104	31.098	31.1115	0.0184991	5.55	5.69	5.72	5.65333	0.0907377		22.3609	22.2495	22.0979	22.2361	0.131969	4.44	4.8365	5.434	4.9035	0.500376
86	29.5884	29.5739	29.5602	29.5742	0.0141003	21.31	21.58	21.84	21.5767	0.265016		20.61	20.5147	20.3543	20.493	0.129181	17.048	18.343	20.748	18.713	1.87754
87	29.6821	29.6278	29.6096	29.6398	0.0376928	19.64	20.59	20.92	20.3833	0.664555		20.7162	20.5758	20.4104	20.5674	0.153078	15.712	17.5015	19.874	17.6958	2.08779
88	30.7274	30.742	30.6832	30.7175	0.0306134	7.9	7.8	8.21	7.97	0.213776		21.9014	21.8391	21.6276	21.7894	0.143477	6.32	6.63	7.7995	6.9165	0.780251
89	31.8541	32.0074	31.79	31.8838	0.111689	2.96	2.59	3.13	2.89333	0.276104		23.1789	23.2738	22.8826	23.1118	0.204063	2.368	2.2015	2.9735	2.51433	0.406271
90	30.4859	30.5303	30.473	30.4964	0.0300525	9.75	9.38	9.86	9.66333	0.251462		21.6275	21.599	21.3893	21.5386	0.130096	7.8	7.973	9.367	8.38	0.859133
91	29.8297	29.7892	29.8184	29.8124	0.0208981	17.27	17.89	17.44	17.5333	0.320364		20.8835	20.7587	20.6471	20.7631	0.118259	13.816	15.2065	16.568	15.1968	1.37603
92	29.9807	29.9582	29.9252	29.9547	0.0279114	15.14	15.44	15.89	15.49	0.377492		21.0548	20.9504	20.7683	20.9245	0.14503	12.112	13.124	15.0955	13.4438	1.51725
93	30.0138	30.0115	30.0022	30.0092	0.00616016	14.71	14.74	14.86	14.77	0.0793725		21.0923	21.0108	20.8555	20.9862	0.120324	11.768	12.529	14.117	12.8047	1.19852
94	30.6366	30.6624	30.6958	30.6649	0.0296958	8.55	8.36	8.12	8.34333	0.215484		21.7985	21.7488	21.642	21.7298	0.0799693	6.84	7.106	7.714	7.22	0.448013
95	30.5303	30.4847	30.473	30.496	0.0302652	9.38	9.76	9.86	9.66667	0.253246		21.6779	21.5473	21.3893	21.5382	0.144515	7.504	8.296	9.367	8.389	0.934975
96	31.0801	31.1	31.0781	31.086	0.0121152	5.81	5.71	5.82	5.78	0.0608276		22.3013	22.245	22.0754	22.2072	0.117581	4.648	4.8535	5.529	5.01017	0.460921
97	30.6299	30.6944	30.6379	30.6541	0.0351541	8.6	8.13	8.54	8.42333	0.255799		21.7909	21.7851	21.5763	21.7175	0.122234	6.88	6.9105	8.113	7.30117	0.703234
98	29.9009	29.8911	29.8723	29.8881	0.0145473	16.23	16.37	16.64	16.4133	0.208407		20.9644	20.8743	20.7082	20.849	0.129921	12.984	13.9145	15.808	14.2355	1.43911
99	30.2286	30.222	30.1834	30.2113	0.0244213	12.2	12.27	12.69	12.3867	0.265016		21.3358	21.2495	21.0609	21.2154	0.140578	9.76	10.4295	12.0555	10.7483	1.1805
100	29.671	29.7057	29.7045	29.6937	0.0196807	19.83	19.24	19.26	19.4433	0.335012		20.7036	20.6641	20.518	20.6286	0.0978044	15.864	16.354	18.297	16.8383	1.28678
101	0	0	0	0	0	0	0	0	0	0		0	0	0	0	0	0	0	0	0	0
102	30.5037	30.642	30.6556	30.6004	0.0840578	9.6	8.51	8.41	8.84	0.660076		21.6477	21.7257	21.5963	21.6566	0.0651352	7.68	7.2335	7.9895	7.63433	0.380063
103	29.6167	29.6441	29.6561	29.639	0.020155	20.79	20.3	20.09	20.3933	0.359212		20.6421	20.5943	20.463	20.5665	0.0927143	16.632	17.255	19.0855	17.6575	1.27531
104	30.5217	30.5463	30.5001	30.5227	0.0231201	9.45	9.25	9.63	9.44333	0.190088		21.6682	21.6172	21.42	21.5685	0.131071	7.56	7.8625	9.1485	8.19033	0.843468
105	30.187	30.1825	30.197	30.1888	0.00744716	12.65	12.7	12.54	12.63	0.0818535		21.2887	21.2046	21.0764	21.1899	0.106905	10.12	10.795	11.913	10.9427	0.905575
106	30.3589	30.3845	30.424	30.3891	0.0327705	10.89	10.65	10.29	10.61	0.301993		21.4836	21.4337	21.3337	21.417	0.0763295	8.712	9.0525	9.7755	9.18	0.543093
107	29.7009	29.6914	29.7408	29.7111	0.0261977	19.32	19.48	18.66	19.1533	0.434665		20.7376	20.6479	20.5591	20.6482	0.0892063	15.456	16.558	17.727	16.5803	1.13566
108	32.0572	32.2427	31.9016	32.0672	0.170732	2.48	2.11	2.84	2.47667	0.365011		23.4092	23.5406	23.0091	23.3196	0.276798	1.984	1.7935	2.698	2.1585	0.476831
109	29.7159	29.7482	29.6932	29.7191	0.0276415	19.07	18.54	19.45	19.02	0.457056		20.7545	20.7123	20.5052	20.6573	0.133441	15.256	15.759	18.4775	16.4975	1.73308
110	32.9393	32.4314	32.8254	32.732	0.266478	1.15	1.79	1.27	1.40333	0.340196		24.4093	23.7546	24.0565	24.0735	0.327685	0.92	1.5215	1.2065	1.216	0.300863
111	31.0355	31.045	31.1409	31.0738	0.0583014	6.04	5.99	5.51	5.84667	0.292632		22.2507	22.1827	22.1466	22.1933	0.0528781	4.832	5.0915	5.2345	5.05267	0.204041
112	0	0	0	0	0	0	0	0	0	0		0	0	0	0	0	0	0	0	0	0
113	29.7433	29.7663	29.7644	29.758	0.0127914	18.62	18.25	18.28	18.3833	0.205508		20.7856	20.7328	20.5859	20.7014	0.103462	14.896	15.5125	17.366	15.9248	1.28559
114	30.3867	30.3653	30.4386	30.3968	0.0376935	10.63	10.83	10.16	10.54	0.343948		21.5151	21.4119	21.3503	21.4258	0.0832646	8.504	9.2055	9.652	9.1205	0.578701
115	30.2485	30.3329	30.2756	30.2857	0.0430876	11.99	11.14	11.71	11.6133	0.433167		21.3584	21.3752	21.1655	21.2997	0.11652	9.592	9.469	11.1245	10.0618	0.922349
116	29.8191	29.8145	29.8125	29.8154	0.00337011	17.43	17.5	17.53	17.4867	0.051316		20.8715	20.7874	20.6404	20.7665	0.116963	13.944	14.875	16.6535	15.1575	1.37666
117	0	0	0	0	0	0	0	0	0	0		0	0	0	0	0	0	0	0	0	0
118	30.0423	30.0471	30.0551	30.0481	0.00650289	14.35	14.29	14.19	14.2767	0.080829		21.1246	21.0511	20.9155	21.0304	0.106057	11.48	12.1465	13.4805	12.369	1.01864
119	30.2629	30.2786	30.3412	30.2942	0.0413958	11.84	11.68	11.06	11.5267	0.411987		21.3748	21.3136	21.2398	21.3094	0.0675766	9.472	9.928	10.507	9.969	0.518717
120	29.8119	29.8073	29.8047	29.8079	0.00363257	17.54	17.61	17.65	17.6	0.0556776		20.8633	20.7793	20.6316	20.7581	0.117338	14.032	14.9685	16.7675	15.256	1.39023
121	0	0	0	0	0	0	0	0	0	0		0	0	0	0	0	0	0	0	0	0
122	29.8008	29.7532	29.7027	29.7522	0.0490509	17.71	18.46	19.29	18.4867	0.790337		20.8508	20.7179	20.5159	20.6949	0.168615	14.168	15.691	18.3255	16.0615	2.10337
123	30.0383	30.0632	30.0567	30.0528	0.0129598	14.4	14.09	14.17	14.22	0.160935		21.1201	21.0695	20.9174	21.0356	0.105501	11.52	11.9765	13.4615	12.3193	1.01514
124	30.1797	30.208	30.222	30.2033	0.0215243	12.73	12.42	12.27	12.4733	0.234592		21.2805	21.2337	21.1047	21.2063	0.0910166	10.184	10.557	11.6565	10.7992	0.765537
125	30.1098	30.1504	30.1451	30.1351	0.0220679	13.53	13.06	13.12	13.2367	0.255799		21.2012	21.1683	21.0176	21.129	0.0978993	10.824	11.101	12.464	11.463	0.877886
126	32.5893	32.4187	32.4839	32.4973	0.0860884	1.56	1.81	1.71	1.69333	0.125831		24.0125	23.7401	23.6694	23.8073	0.181161	1.248	1.5385	1.6245	1.47033	0.197289
127	30.2815	30.3464	30.2737	30.3005	0.0399042	11.65	11.01	11.73	11.4633	0.394631		21.3958	21.3905	21.1633	21.3165	0.132743	9.32	9.3585	11.1435	9.94067	1.04186
128	32.9903	32.7053	33.2335	32.9764	0.26434	1.1	1.41	0.89	1.13333	0.261598		24.4672	24.0652	24.5192	24.3505	0.248492	0.88	1.1985	0.8455	0.974667	0.194611
129	0	0	0	0	0	0	0	0	0	0		20.556	20.5715	20.5781	20.5685	0.0113657	17.77	17.56	17.47	17.6	0.153948
130	30.1797	30.1825	30.208	30.1901	0.0156143	12.73	12.7	12.42	12.6167	0.170978		21.2805	21.2046	21.0889	21.1913	0.0964719	10.184	10.795	11.799	10.926	0.815431
131	29.841	29.8363	29.804	29.8271	0.0201374	17.1	17.17	17.66	17.31	0.305123		20.8964	20.8122	20.6308	20.7798	0.135721	13.68	14.5945	16.777	15.0172	1.59117
132	30.4989	30.3642	30.5401	30.4677	0.0919823	9.64	10.84	9.3	9.92667	0.809032		21.6423	21.4107	21.4654	21.5061	0.121049	7.712	9.214	8.835	8.587	0.781108
133	30.4499	30.4019	29.9318	30.2612	0.286304	10.06	10.49	15.8	12.1167	3.1971		21.5868	21.4534	20.7757	21.272	0.434964	8.048	8.9165	15.01	10.6582	3.79373
134	29.825	29.7956	29.8008	29.8071	0.0156994	17.34	17.79	17.71	17.6133	0.240069		20.8783	20.766	20.6271	20.7571	0.125798	13.872	15.1215	16.8245	15.2727	1.48204
135	29.7751	29.7255	29.7383	29.7463	0.0257554	18.11	18.91	18.7	18.5733	0.414769		20.8217	20.6866	20.5564	20.6882	0.132692	14.488	16.0735	17.765	16.1088	1.63879
136	30.2697	30.2805	30.2974	30.2825	0.0139287	11.77	11.66	11.49	11.64	0.141067		21.3825	21.3158	21.1902	21.2962	0.0976513	9.416	9.911	10.9155	10.0808	0.76404

## Sheet: 分析数据
	Table S1: Quantification of 136 soil samples by RealAmp assay and real-time PCR method, respectively.
			RealAmp assay		Real Time PCR
	Samples NO.	Samples	DNA g-1soil (pg)	Tt	DNA g-1 soil (pg)	Ct
	1	Datian town, Dongfang city, Hainan Island	0.78±0.13	33.4±0.19	0.61±0.16	24.97±0.37
	2	Datian town, Dongfang city, Hainan Island	0.69±0.17	33.55±0.28	0.54±0.17	25.14±0.39
	3	Baoban town, Dongfang city, Hainan Island	3.71±0.39	31.6±0.12	3.53±0.35	22.66±0.13
	4	Dapo town, Haikou city, Hainan Island	0.79±0.18	33.39±0.26	0.68±0.14	24.81±0.28
	5	Meilan town, Haikou city, Hainan Island	3.55±0.32	31.65±0.11	3.37±0.28	22.72±0.11
	6	Sanmenbo town, Haikou city, ,Hainan Island	2.97±0.28	31.85±0.1	2.49±0.29	23.12±0.15
	7	Hongqi town, Haikou city, Hainan Island	14.4±0.47	30.04±0.04	12.48±1.18	21.02±0.12
	8	Sanmenbo town, Haikou city, Hainan Island	0.00±0.00	0.00±0.00	0.00±0.00	0.00±0.00
	9	Chongbo town, Ledong county, Hainan Island	10.48±0.24	30.4±0.03	9.09±0.94	21.43±0.13
	10	Chongbo town, Ledong county, Hainan Island	6.6±0.09	30.93±0.02	5.72±0.42	22.03±0.1
	11	Chongbo town, Ledong county, Hainan Island	17.35±0.83	29.83±0.06	15.07±1.98	20.78±0.17
	12	Jianfeng town, Ledong county, Hainan Island	7.44±0.33	30.8±0.05	6.44±0.33	21.88±0.07
	13	Jiusuo town, Ledong county, Hainan Island	16.44±0.33	29.89±0.02	14.24±1	20.85±0.09
	14	Qianjia town, Ledong county, Hainan Island	15.48±0.09	29.96±0.01	13.42±1.26	20.92±0.12
	15	Huangliu town, Ledong county, Hainan Island	7.66±0.11	30.76±0.02	6.65±0.68	21.84±0.13
	16	Yelin town, Lingshui county, Hainan Island	17.42±0.23	29.82±0.02	15.09±1.15	20.77±0.1
	17	Yelin town, Lingshui county, Hainan Island	12.66±0.4	30.19±0.04	10.99±1.18	21.19±0.14
	18	Yelin town, Lingshui county, Hainan Island	0.00±0.00	0.00±0.00	0.00±0.00	0.00±0.00
	19	Yelin town, Lingshui county, Hainan Island	14.72±0.54	30.01±0.04	12.79±1.59	20.99±0.16
	20	Tayang town, Qionghai city, Hainan Island	16.52±0.25	29.88±0.02	14.32±1.22	20.84±0.11
	21	Changbo town, Qionghai city, Hainan Island	14.71±0.37	30.01±0.03	12.77±1.4	20.99±0.14
	22	Changbo town, Qionghai city, Hainan Island	0.00±0.00	0.00±0.00	0.00±0.00	0.00±0.00
	23	limushan town, Qiongzhong county, Hainan Island	22.51±1.19	29.53±0.06	19.47±1.31	20.44±0.09
	24	limushan town, Qiongzhong county, Hainan Island	12.49±0.42	30.2±0.04	10.82±0.92	21.2±0.11
	25	Fenghuang town, Sanya city, Hainan Island	7.67±0.2	30.76±0.03	6.64±0.41	21.84±0.08
	26	lizhigou town, Sanya city, Hainan Island	7.42±0.34	30.8±0.05	6.45±0.82	21.88±0.17
	27	Yacheng town, Sanya city, Hainan Island	16.13±0.88	29.91±0.06	13.94±0.47	20.87±0.04
	28	Yacheng town, Sanya city, Hainan Island	13.66±0.53	30.1±0.04	11.86±1.51	21.09±0.16
	29	Tuncheng town, Tunchang county, Hainan Island	13.12±0.07	30.15±0.01	11.37±1.04	21.14±0.12
	30	Tuncheng town, Tunchang county, Hainan Island	13.32±0.41	30.13±0.04	11.56±1.39	21.12±0.15
	31	Donghe town, Wanning county, Hainan Island	22.43±0.21	29.53±0.01	19.44±1.73	20.44±0.11
	32	Donghe town, Wanning county, Hainan Island	17.27±10.58	30.33±0.83	12.09±7.38	21.3±1.07
	33	Donghe town, Wanning county, Hainan Island	19.32±0.24	29.7±0.01	16.74±1.37	20.64±0.1
	34	Donghe town, Wanning county, Hainan Island	3.56±0.42	31.65±0.14	3.06±0.19	22.85±0.08
	35	Wencheng town, Wenchang city, Hainan Island	15.61±0.19	29.95±0.01	13.54±1.37	20.91±0.13
	36	Wencheng town, Wenchang city, Hainan Island	9.62±0.49	30.5±0.06	8.31±0.37	21.55±0.06
	37	Donglu town, Wenchang city, Hainan Island	1.47±0.24	32.67±0.2	1.28±0.29	24±0.32
	38	Donglu town, Wenchang city, Hainan Island	17.44±0.35	29.82±0.02	15.12±1.43	20.77±0.12
	39	Chongshan town, Wuzhishan city, Hainan Island	10.68±0.08	30.38±0.01	9.25±0.82	21.41±0.11
	40	Nada town, Danzhou city, Hainan Island	4.57±0.1	31.36±0.03	3.96±0.35	22.51±0.11
	41	Nada town, Danzhou city, Hainan Island	0.00±0.00	0.00±0.00	0.00±0.00	0.00±0.00
	42	Wangwu town, Danzhou city, Hainan Island	0.76±0.12	33.43±0.18	0.56±0.12	25.09±0.29
	43	Wangwu town, Danzhou city, Hainan Island	18.35±0.28	29.76±0.02	15.89±1.17	20.7±0.09
	44	Wangwu town, Danzhou city, Hainan Island	9.52±0.15	30.51±0.02	8.25±0.74	21.56±0.12
	45	Mutang town, Danzhou city, Hainan Island	6.55±0.32	30.94±0.06	5.68±0.59	22.05±0.14
	46	Yongfa town, Chengmai county, Hainan Island	6.81±0.09	30.9±0.02	5.9±0.49	21.99±0.11
	47	Yongfa town, Chengmai county, Hainan Island	4.39±0.27	31.4±0.07	3.82±0.57	22.57±0.19
	48	Jinjiang town, Chengmai county, Hainan Island	23.33±0.13	29.48±0.01	20.22±1.89	20.39±0.12
	49	Dala town, Chengmai county, Hainan Island	15.61±0.23	29.95±0.02	13.54±1.39	20.91±0.13
	50	Bolangou town, Changjiang county, Hainan Island	18.57±0.37	29.75±0.02	16.11±1.66	20.69±0.13
	51	Bolangou town, Changjiang county, Hainan Island	21.66±1.12	29.57±0.06	18.79±2.08	20.49±0.15
	52	Shiyuetian town, Changjiang county, Hainan Island	20.38±0.19	29.64±0.01	17.67±1.66	20.57±0.12
	53	Shiyuetian town, Changjiang county, Hainan Island	8.02±0.26	30.71±0.04	6.94±0.51	21.78±0.09
	54	Bawangling town, Changjiang county, Hainan Island	12.25±0.2	30.22±0.02	10.62±1.04	21.23±0.13
	55	Bawangling town, Changjiang county, Hainan Island	13.23±0.16	30.14±0.01	11.47±1.14	21.13±0.13
	56	Jiamao town, Baoting county, Hainan Island	9.78±0.18	30.48±0.02	8.47±0.73	21.52±0.11
	57	Jiamao town, Baoting county, ,Hainan Island	16.6±0.29	29.88±0.02	14.39±1.42	20.83±0.13
	58	Bangxi town, Baisha county, Hainan Island	4.57±0.48	31.36±0.12	3.97±0.68	22.52±0.23
	59	Bangxi town, Baisha county, Hainan Island	4.21±0.07	31.45±0.02	3.65±0.38	22.62±0.13
	60	Bangxi town, Baisha county, Hainan Island	6.61±0.38	30.93±0.07	5.73±0.69	22.03±0.16
	61	Bangxi town, Baisha county, Hainan Island	0.00±0.00	0.00±0.00	0.00±0.00	0.00±0.00
	62	Longjiang town, Baisha county, Hainan Island	19.26±0.12	29.7±0.01	16.69±1.39	20.64±0.11
	63	Longjiang town, Baisha county, Hainan Island	14.39±0.5	30.04±0.04	12.47±1.16	21.02±0.12
	64	Chahe town, Baisha county, Hainan Island	0.00±0.00	0.00±0.00	0.00±0.00	0.00±0.00
	65	Mengpeng town, Mengla county, Yunnan Provice	10.33±0.15	30.42±0.02	8.96±0.91	21.45±0.13
	66	Mengpeng town, Mengla county, Yunnan Provice	8.91±0.17	30.59±0.02	7.73±0.82	21.64±0.14
	67	Mengpeng town, Mengla county, Yunnan Provice	1.1±0.06	33±0.07	0.95±0.06	24.37±0.09
	68	Gasa town, Jinghong city, Yunnan Provice	0.82±0.13	33.33±0.18	0.66±0.03	24.85±0.06
	69	Gasa town, Jinghong city, Yunnan Provice	8.62±0.32	30.63±0.04	7.45±0.45	21.69±0.08
	70	Gasa town, Jinghong city, Yunnan Provice	10.54±0.11	30.4±0.01	9.14±0.89	21.43±0.13
	71	Yaoshan town, Hekou county, Yunnan Provice	14.93±0.18	30±0.01	12.95±1.3	20.97±0.13
	72	Yaoshan town, Hekou county, Yunnan Provice	15.59±0.93	29.95±0.07	13.56±1.99	20.92±0.19
	73	Yaoshan town, Hekou county, Yunnan Provice	3.46±0.12	31.67±0.04	3.01±0.35	22.87±0.15
	74	Zhengan town, Wuming county, Guangxi Provice	13.9±0.06	30.08±0.01	12.05±1.03	21.06±0.11
	75	Zhengan town, Wuming county, Guangxi Provice	2.65±0.12	31.98±0.05	2.3±0.3	23.22±0.16
	76	Zhengan town, Wuming county, Guangxi Provice	5.22±0.12	31.2±0.03	4.53±0.43	22.34±0.12
	77	Luoyu town, Wuming county, Guangxi Provice	1.34±0.12	32.77±0.1	1.16±0.11	24.12±0.13
	78	Luoyu town, Wuming county, Guangxi Provice	8.64±0.48	30.63±0.06	7.51±1.06	21.69±0.18
	79	Luoyu town, Wuming county, Guangxi Provice	14.47±0.1	30.03±0.01	12.55±1.19	21.01±0.12
	80	Huaqiao town, Wuming county, Guangxi Provice	0.00±0.00	0.00±0.00	0.00±0.00	0.00±0.00
	81	Longmen town, Pubei county, Guangxi Provice	18.67±0.49	29.74±0.03	16.2±1.78	20.68±0.14
	82	Longmen town, Pubei county, Guangxi Provice	3.72±0.16	31.59±0.05	3.22±0.17	22.78±0.07
	83	Beitong town, Pubei county, Guangxi Provice	18.4±0.42	29.76±0.03	15.96±1.78	20.7±0.14
	84	Beitong town, Pubei county, Guangxi Provice	16.52±0.35	29.88±0.02	14.34±1.56	20.84±0.14
	85	Jinling town, Nanning city, Guangxi Provice	5.65±0.09	31.11±0.02	4.9±0.5	22.24±0.13
	86	Jinling town, Nanning city, Guangxi Provice	21.58±0.27	29.57±0.01	18.71±1.88	20.49±0.13
	87	Jinling town, Nanning city, Guangxi Provice	20.38±0.66	29.64±0.04	17.7±2.09	20.57±0.15
	88	Hongguang town, Nanning city, Guangxi Provice	7.97±0.21	30.72±0.03	6.92±0.78	21.79±0.14
	89	Hongguang town, Nanning city, Guangxi Provice	2.89±0.28	31.88±0.11	2.51±0.41	23.11±0.2
	90	Hongguang town, Nanning city, Guangxi Provice	9.66±0.25	30.5±0.03	8.38±0.86	21.54±0.13
	91	Sanxiang town, Zhuhai city, Guangdong Provice	17.53±0.32	29.81±0.02	15.2±1.38	20.76±0.12
	92	Sanxiang town, Zhuhai city, Guangdong Provice	15.49±0.38	29.95±0.03	13.44±1.52	20.92±0.15
	93	Sanxiang town, Zhuhai city, Guangdong Provice	14.77±0.08	30.01±0.01	12.8±1.2	20.99±0.12
	94	Sanxiang town, Zhuhai city, Guangdong Provice	8.34±0.22	30.66±0.03	7.22±0.45	21.73±0.08
	95	Beishui town, Zhuhai city, Guangdong Provice	9.67±0.25	30.5±0.03	8.39±0.93	21.54±0.14
	96	Beishui town, Zhuhai city, Guangdong Provice	5.78±0.06	31.09±0.01	5.01±0.46	22.21±0.12
	97	Beishui town, Zhuhai city, Guangdong Provice	8.42±0.26	30.65±0.04	7.3±0.7	21.72±0.12
	98	Nanshui town, Zhuhai city, Guangdong Provice	16.41±0.21	29.89±0.01	14.24±1.44	20.85±0.13
	99	Shaxi town, Zhongshan city, Guangdong Provice	12.39±0.27	30.21±0.02	10.75±1.18	21.22±0.14
	100	Shaxi town, Zhongshan city, Guangdong Provice	19.44±0.34	29.69±0.02	16.84±1.29	20.63±0.1
	101	Sanjiao town, Zhongshan city, Guangdong Provice	0.00±0.00	0.00±0.00	0.00±0.00	0.00±0.00
	102	Baitu town, Zhaoqing city, Guangdong Provice	8.84±0.66	30.6±0.08	7.63±0.38	21.66±0.07
	103	Baitu town, Zhaoqing city, Guangdong Provice	20.39±0.36	29.64±0.02	17.66±1.28	20.57±0.09
	104	Baitu town, Zhaoqing city, Guangdong Provice	9.44±0.19	30.52±0.02	8.19±0.84	21.57±0.13
	105	Baitu town, Zhaoqing city, Guangdong Provice	12.63±0.08	30.19±0.01	10.94±0.91	21.19±0.11
	106	Gaocun town, Yunfu city, Guangdong Provice	10.61±0.3	30.39±0.03	9.18±0.54	21.42±0.08
	107	Gaocun town, Yunfu city, Guangdong Provice	19.15±0.43	29.71±0.03	16.58±1.14	20.65±0.09
	108	Nanhua town, Xuwen county, Guangdong Provice	2.48±0.37	32.07±0.17	2.16±0.48	23.32±0.28
	109	Nanhua town, Xuwen county, Guangdong Provice	19.02±0.46	29.72±0.03	16.5±1.73	20.66±0.13
	110	Nantou town, Shunde city, Guangdong Provice	1.4±0.34	32.73±0.27	1.22±0.3	24.07±0.33
	111	Nantou town, Shunde city, Guangdong Provice	5.85±0.29	31.07±0.06	5.05±0.2	22.19±0.05
	112	Nantou town, Shunde city, Guangdong Provice	0.00±0.00	0.00±0.00	0.00±0.00	0.00±0.00
	113	Nanxing town, Leizhou city, Guangdong Provice	18.38±0.21	29.76±0.01	15.92±1.29	20.7±0.1
	114	Nanxing town, Leizhou city, Guangdong Provice	10.54±0.34	30.4±0.04	9.12±0.58	21.43±0.08
	115	Huihuan town, Huizhou city, Guangdong Provice	11.61±0.43	30.29±0.04	10.06±0.92	21.3±0.12
	116	Huihuan town, Huizhou city, Guangdong Provice	17.49±0.05	29.82±0	15.16±1.38	20.77±0.12
	117	Dashi town, Guangzhou city, Guangdong Provice	0.00±0.00	0.00±0.00	0.00±0.00	0.00±0.00
	118	Dashi town, Guangzhou city, Guangdong Provice	14.28±0.08	30.05±0.01	12.37±1.02	21.03±0.11
	119	Dashi town, Guangzhou city, Guangdong Provice	11.53±0.41	30.29±0.04	9.97±0.52	21.31±0.07
	120	Nancun town, Guangzhou city, Guangdong Provice	17.6±0.06	29.81±0	15.26±1.39	20.76±0.12
	121	Nancun town, Guangzhou city, Guangdong Provice	0.00±0.00	0.00±0.00	0.00±0.00	0.00±0.00
	122	Nancun town, Guangzhou city, Guangdong Provice	18.49±0.79	29.75±0.05	16.06±2.1	20.69±0.17
	123	Xinzao town, Guangzhou city, Guangdong Provice	14.22±0.16	30.05±0.01	12.32±1.02	21.04±0.11
	124	Nanqingsha town, Gaozhou city, Guangdong Provice	12.47±0.23	30.2±0.02	10.8±0.77	21.21±0.09
	125	Nanqingsha town, Gaozhou city, Guangdong Provice	13.24±0.26	30.14±0.02	11.46±0.88	21.13±0.1
	126	Mayong town, Dongguan city, Guangdong Provice	1.69±0.13	32.5±0.09	1.47±0.2	23.81±0.18
	127	Mayong town, Dongguan city, Guangdong Provice	11.46±0.39	30.3±0.04	9.94±1.04	21.32±0.13
	128	Mayong town, Dongguan city, Guangdong Provice	1.13±0.26	32.98±0.26	0.97±0.19	24.35±0.25
	129	Mayong town, Dongguan city, Guangdong Provice	0.00±0.00	0.00±0.00	0.26±0.12	25.57±0.01
	130	Waisha town, Chenghai city, Guangdong Provice	12.62±0.17	30.19±0.02	10.93±0.82	21.19±0.1
	131	Waisha town, Chenghai city, Guangdong Provice	17.31±0.31	29.83±0.02	15.02±1.59	20.78±0.14
	132	Shiliu town, Zhangzhou city, Fujian Provice	9.93±0.81	30.47±0.09	8.59±0.78	21.51±0.12
	133	Shiliu town, Zhangzhou city, Fujian Provice	12.12±3.2	30.26±0.29	10.66±3.79	21.27±0.43
	134	Yanqian town, Sanming city, Fujian Provice	17.61±0.24	29.81±0.02	15.27±1.48	20.76±0.13
	135	Fengting town, Putian city, Fujian Provice	18.57±0.41	29.75±0.03	16.11±1.64	20.69±0.13
	136	Fengting town, Putian city, Fujian Provice	11.64±0.14	30.28±0.01	10.08±0.76	21.3±0.1
		Data are the mean (±SD) of three replicates.

## Sheet: Sheet3
	0.336208
